# Supplementary material for: Pandemic 2009 Influenza A (H1N1) virus infection in cancer and hematopoietic stem cell transplant recipients; a multicenter observational study
Source: F1000Res. 2015 Aug 25;3:221. Originally published 2014 Sep 12. [Version 2] doi: 10.12688/f1000research.5251.2 (PMC4240245; doi:10.12688/f1000research.5251.2)
Supplement: Baseline characteristics, clinical presentation, treatment and outcome of 65 cancer or SCT patients [file f1000research-3-7477-s0000.tgz]

Archive with 1 entries (1 files):
- cfed9e35-5c9f-4c65-a56b-382b20366c15_Dataset_1_Dignani_et_al_11Jul2015_anonymised.xlsx
