# Supplementary material for: Pandemic 2009 Influenza A (H1N1) virus infection in cancer and hematopoietic stem cell transplant recipients; a multicenter observational study
Source: F1000Res. 2015 Aug 25;3:221. Originally published 2014 Sep 12. [Version 2] doi: 10.12688/f1000research.5251.2 (PMC4240245; doi:10.12688/f1000research.5251.2)
Supplement: Baseline characteristics, clinical presentation, treatment and outcome of 65 cancer or SCT patients [file f1000research-3-7477-s0000.tgz › cfed9e35-5c9f-4c65-a56b-382b20366c15_Dataset_1_Dignani_et_al_11Jul2015_anonymised.xlsx]

## Sheet: Dataset 1_Dignani et al
Title:	Baseline characteristics, clinical presentation, treatment and outcome of 65 cancer or SCT patients
	BASELINE CHARACTERISTICS														CLINICAL PRESENTATION																							TREATMENT			OUTCOME
N	Center	Age	Sex	Vaccination	Underlying disease	Oncohematology or solid tumor	Status of the underlying disease	Code status of the underlying disease	Type of treatment (Chemo or SCT)	Code type of treatment	GVHD (yes/no)	Drugs used for chemo or conditioning of SCT or immunosuppressor treatment	Date of last chemo or SCT or IS	Body mass index (range)	Location at onset of symptoms	URTI or Pneumonia at presentation	Bacterial co-infetion until after 48h of 1st consultation	Vral co-infection until after 48h of 1st consultation	Sample for diagnosis (NFW/BAL)	Days between onset of symptoms and sampling	Type of PCR (Roche, CDC)	IFD for Respiratory pannel done	Days between onset and respiratory panel	Results of respiratory panel	Lymphocyte counts	Neutrophil counts	LDH	CPK	TGO	TGP	AP	Bil total	Bil direct	Creatinine	O2 Saturation	Chest Xray	Chest CT	Antiinfluenza	Oseltamivir dose	Days on oseltamivir	Admitted to the hospital	Place of admission	Mechanical Ventilation	Days on mechanical ventilation	Bacterial complications	Other complications	Days admitted	Diays with fever > or = 38	Clincial resolution of symptoms
1	A	64	M	NO	NHL	OH	Partial remission	Active	chemo	CHEMO	does not apply	R-CHOP	2009-04-03	no data	outpatient	PNEUMONIA	NO	NO	BAL	12	CDC	NO		does not apply	240	2000	Normal	no data	Normal	Normal	Normal	Normal	Normal	4.5	<96	bilateral intersticial infiltrates	bilateral intersticial infiltrates	Oseltamivir	150 mg bid	22	YES	ICU	YES	11	not documented	Renal failure on HD	22	2	YES
2	A	51	M	NO	NHL	OH	Relapse	Active	chemo	CHEMO	does not apply	Metrotexate+ ARAC	2009-05-30	no data	outpatient	PNEUMONIA	NO	NO	BAL	2	CDC	YES	0	Influenza A	352	3740	3	Normal	Normal	Normal	Normal	Normal	Normal	Normal	<96	bilateral intersticial infiltrates	bilateral intersticial infiltrates	Oseltamivir	75mg bid-150mg bid	21	YES	ICU	YES	4	Catheter related bacteremia by MRCNS	NO	21	1	NO
3	A	55	M	NO	NHL	OH	Relapse	Active	chemo	CHEMO	does not apply	R-CHOP	2008-12-01	no data	IN HOSPITAL	PNEUMONIA	NO	NO	NFW	0	Roche	NO		does not apply	390	3042	no data	Normal	Normal	Normal	Normal	Normal	Normal	Normal	<96	bilateral intersticial infiltrates	bilateral intersticial infiltrates	Oseltamivir	75 mg bid	10	ALREADY INPATIENT	ICU	NO	does not apply	not documented	NO	23	2	YES
4	A	30	M	NO	LMA+ HIV	OH	Relapse	Active	chemo	CHEMO	does not apply	ARAC+Idarrubicina (7/3)	2009-06-11	no data	IN HOSPITAL	PNEUMONIA	NO	NO	BAL	1	Roche	YES	1	Influenza A	<100	200	Normal	Normal	Normal	Normal	Normal	Normal	Normal	Normal	<96	bilateral intersticial infiltrates	bilateral intersticial infiltrates	Oseltamivir	75 mg bid	5	ALREADY INPATIENT	ICU	YES	4	Bacteremia Acinetobacter baumanii	PCP	38	4	NO
5	A	55	F	YES	MM+HIV	OH	Refractory	Active	chemo	CHEMO	does not apply	TALIDOMIDA	2009-07-01	no data	outpatient	PNEUMONIA	NO	NO	NFW	0	Roche	YES	0	Influenza A	1482	1406	no data	no data	Normal	Normal	Normal	Normal	Normal	Normal	<96	bilateral intersticial infiltrates	bilateral intersticial infiltrates	Oseltamivir	75 mg bid	10	YES	regular room	NO	does not apply	not documented	NO	4	1	YES
6	A	38	F	YES	AML	OH	Complete remission	Under control	SCT + GVHD	ALLO SCT	YES	Prednisona 4mg/dia	SCT 1990- GVHD16/06/2009	no data	outpatient	PNEUMONIA	NO	NO	NFW	0	CDC	NO		does not apply	1652	1531	no data	no data	Normal	Normal	Normal	Normal	Normal	Normal	<96	bilateral intersticial infiltrates	bilateral intersticial infiltrates	Oseltamivir	75 mg bid	10	YES	regular room	NO	does not apply	not documented	NO	10	3	YES
7	A	60	F	NO	CLL	OH	Partial remission	Active	chemo	CHEMO	does not apply	Alemtuzumab	2009-06-10	no data	outpatient	URTI	NO	NO	NFW	0	Roche	YES	0	Negative	1600	3770	no data	no data	Normal	Normal	Normal	Normal	Normal	Normal	>96	Normal	Normal	Oseltamivir	75 mg bid	6	YES	regular room	NO	does not apply	not documented	NO	3	1	YES
8	A	55	F	NO	NHL	OH	Relapse	Active	chemo	CHEMO	does not apply	FCR	2009-06-18	no data	outpatient	PNEUMONIA	NO	NO	NFW	4	Roche	YES	5	Influenza A	187	500	no data	no data	Normal	Normal	Normal	Normal	Normal	Normal	>96	bilateral intersticial infiltrates	bilateral intersticial infiltrates	Oseltamivir	75 mg bid	10	YES	regular room	NO	does not apply	not documented	NO	13	5	YES
9	A	62	M	YES	CLL	OH	Refractory	Active	chemo	CHEMO	does not apply	Alemtuzumab	2009-05-01	Overweight (25–29.9)	outpatient	URTI	NO	NO	NFW	1	Roche	YES	1	small sample	no data	28	no data	no data	Normal	Normal	Normal	Normal	Normal	Normal	>96	Normal	Normal	Oseltamivir	75 mg bid	5	NO	does not apply	does not apply	does not apply	not documented	NO	does not apply	0	YES
10	B	34	F	NO	AML	OH	Complete remission	Under control	chemo	CHEMO	does not apply	Atra 6MP MTX mantenimiento	2009-06-02	Normal weight (18.5–24.9 )	outpatient	PNEUMONIA	NO	NO	NFW	1	CDC	NO		does not apply	418	1540	no data	no data	Normal	Normal	Normal	Normal	Normal	Normal	>96	unilateral alveolar infiltrates	no data	Oseltamivir	75 mg bid	10	NO	does not apply	does not apply	does not apply	Peumonia by S. Pneumoniae	NO	does not apply	5	YES
11	B	31	M	NO	HD	OH	Complete remission	Under control	chemo	CHEMO	does not apply	Adriamicina, Bleomicina, Vinblastina	2008-11-14	Normal weight (18.5–24.9 )	outpatient	URTI	NO	NO	NFW	1	CDC	NO		does not apply	500	4100	no data	no data	Normal	Normal	Normal	Normal	Normal	Normal	>96	Normal	no data	Oseltamivir	75 mg bid	5	NO	does not apply	does not apply	does not apply	not documented	NO	does not apply	2	YES
12	B	63	F	NO	NHL	OH	Relapse	Active	chemo	CHEMO	does not apply	Rituximab	2009-06-22	Normal weight (18.5–24.9 )	outpatient	PNEUMONIA	NO	NO	NFW	18	CDC	NO		does not apply	1500	5100	1.14	no data	Normal	Normal	1.69	Normal	Normal	Normal	>96	no data	no data	Oseltamivir	75 mg bid	10	NO	does not apply	does not apply	does not apply	not documented	NO	does not apply	10	YES
13	B	26	M	YES	NHL	OH	Complete remission	Under control	AUTO SCT	AUTO SCT	does not apply	Ciclofosfamida VP16 BCNU	2005-06-27	Overweight (25–29.9)	outpatient	URTI	NO	NO	NFW	2	CDC	NO		does not apply	1095	5767	no data	no data	Normal	Normal	Normal	Normal	Normal	Normal	>96	no data	no data	Oseltamivir	75 mg bid	5	NO	does not apply	does not apply	does not apply	not documented	NO	does not apply	2	YES
14	B	57	M	YES	MM	OH	Partial remission	Active	AUTO SCT	AUTO SCT	does not apply	Melfalan	2009-04-29	Overweight (25–29.9)	outpatient	PNEUMONIA	Bacteremia SCNMR	NO	NFW	3	CDC	YES	10	Negative	286	2210	Normal	no data	Normal	Normal	Normal	Normal	Normal	Normal	>96	unilateral alveolar infiltrates	unilateral alveolar and bilateral intersticial infiltrates	Oseltamivir + amantadina	75 mg bid	10	YES	regular room	NO	does not apply	not documented	CMV reactivation	9	1	YES
15	B	61	F	NO	MM	OH	New diagnosis	Active	chemo	CHEMO	does not apply	Talidomida dexa	2009-06-18	Obesity (>29.9)	outpatient	PNEUMONIA	Bacteremia K pneumoniae	NO	NFW	2	CDC	YES	5	Influenza A	306	1037	2.54	Normal	Normal	3	Normal	Normal	Normal	Normal	<96	unilateral alveolar infiltrates	not done	Oseltamivir + amantadina	150 mg bid	10	YES	ICU	YES	42	Meningitis by Pseudomonas aeruginosa	Candidiasis x C glabrata (22/7/2009), renal failure, COMA	43	13	NO
16	B	80	F	NO	MM	OH	Complete remission	Under control	chemo	CHEMO	does not apply	Velcade dexa	2009-06-12	Overweight (25–29.9)	outpatient	URTI	NO	NO	NFW	10	CDC	NO		does not apply	714	10710	no data	no data	Normal	Normal	Normal	Normal	Normal	Normal	>96	Normal	not done	Oseltamivir + amantadina	75 mg bid	10	NO	does not apply	does not apply	does not apply	not documented	NO	does not apply	3	YES
17	B	35	F	NO	AML	OH	Complete remission	Under control	AUTO SCT	AUTO SCT	does not apply	busulfan ciclofosfamida	2009-08-06	Overweight (25–29.9)	outpatient	URTI	NO	NO	NFW	2	CDC	NO		does not apply	no data	no data	no data	no data	no data	no data	no data	no data	no data	no data	>96	Normal	not done	Oseltamivir	75 mg bid	5	NO	does not apply	does not apply	does not apply	not documented	NO	does not apply	2	YES
18	B	75	M	YES	MM	OH	Partial remission	Active	AUTO SCT+ CHEMO	AUTO SCT	does not apply	Velcade	SCT 13/8/05 velcade 15/06/2007	Overweight (25–29.9)	outpatient	URTI	NO	NO	NFW	2	CDC	YES	2	Negative	276	3358	no data	no data	Normal	Normal	Normal	Normal	Normal	Normal	>96	Normal	not done	Oseltamivir + amantadina	75 mg bid	5	NO	does not apply	does not apply	does not apply	not documented	NO	does not apply	6	YES
19	B	38	F	YES	HD	OH	Complete remission	Under control	AUTO SCT x 2	AUTO SCT	does not apply	BCNU, Etoposido, Ara C, Ciclofosfamida (BEAC)	2008-10-30	Underweight (<18.5)	outpatient	URTI	NO	NO	NFW	2	CDC	YES	3	Negative	no data	no data	no data	no data	no data	no data	no data	no data	no data	no data	>96	Normal	not done	Oseltamivir + amantadina	75 mg bid	10	NO	does not apply	does not apply	does not apply	not documented	NO	does not apply	4	YES
20	B	70	F	NO	CLL+PTI	OH	Progression	Active	chemo	CHEMO	does not apply	Prednisona	2008-04-01	Obesity (>29.9)	outpatient	PNEUMONIA	NO	NO	NFW	2	CDC	YES	2	Negative	439	2344	no data	no data	Normal	Normal	Normal	Normal	Normal	Normal	<96	bilateral intersticial infiltrates	no data	Oseltamivir	75 mg bid 150 mg bid	9	YES	ICU	YES	7	not documented	NO	9	4	NO
21	B	72	F	NO	MM	OH	Refractory	Active	chemo	CHEMO	does not apply	Revlimid	2009-06-22	Normal weight (18.5–24.9 )	outpatient	PNEUMONIA	NO	NO	NFW	5	CDC	YES	5	Influenza A	779	2870	no data	no data	Normal	Normal	1.2	Normal	Normal	Normal	<96	bilateral alveolar infiltrates	not done	NO	does not apply	does not apply	YES	ICU	YES	14	not documented	NO	14	2	NO
22	B	25	F	No data	CML	OH	Partial remission	Active	chemo	CHEMO	does not apply	Imatinib	2009-06-26	no data	outpatient	URTI	NO	NO	NFW	3	CDC	YES	4	Negative	1014	1352	no data	no data	Normal	Normal	Normal	Normal	Normal	Normal	>96	Normal	not done	Oseltamivir	75 mg bid	10	NO	does not apply	does not apply	does not apply	not documented	NO	does not apply	6	YES
23	B	72	F	NO	NHL	OH	Refractory	Active	chemo	CHEMO	does not apply	Gemcitabine+navelbine	2008-12-15	Overweight (25–29.9)	outpatient	URTI	NO	NO	NFW	1	CDC	YES	1	Negative	852	4260	no data	no data	Normal	Normal	Normal	Normal	Normal	Normal	>96	Normal	not done	Oseltamivir + amantadina	75 mg bid	10	NO	does not apply	does not apply	does not apply	not documented	NO	does not apply	2	YES
24	B	46	M	NO	HPN/MDS	OH	Complete remission	Under control	SCT + CHRONIC GVHD	ALLO SCT	YES	FK micofenolato deltisona	06/02/2007 GVHD 15/2/2009	Normal weight (18.5–24.9 )	outpatient	URTI	NO	NO	NFW	0	CDC	YES	0	Influenza A	1260	4020	2	no data	1.4	Normal	Normal	Normal	Normal	Normal	>96	Normal	Normal	Oseltamivir	75 mg bid	10	NO	does not apply	does not apply	does not apply	not documented	NO	does not apply	1	YES
25	C	44	M	YES	NHL	OH	Relapse	Active	AUTO SCT	AUTO SCT	does not apply	Rituximab- MP quimio por recaida	2009-05-29	Normal weight (18.5–24.9 )	outpatient	URTI	NO	NO	NFW	1	Roche	YES	1	Negative	246	3403	no data	no data	no data	no data	no data	no data	no data	no data	>96	Normal	not done	Oseltamivir	75 mg bid	5	NO	does not apply	does not apply	does not apply	not documented	NO	does not apply	1	YES
26	C	26	M	YES	ALL	OH	Complete remission	Under control	SCT + GVHD	ALLO SCT	YES	Tacrolimus , micofenolato, MP	SCT and GVHD january 2008	Normal weight (18.5–24.9 )	outpatient	URTI	NO	NO	NFW	0	Roche	YES	0	Negative	2114	11325	no data	no data	normal	2	Normal	Normal	Normal	Normal	<96	Normal	Normal	Oseltamivir	75 mg bid	5	YES	regular room	NO	does not apply	not documented	NO	3	1	YES
27	D	55	F	YES	MM + CA BREAST	OH	New diagnosis	Active	none	NONE	does not apply	no aplicable	does not apply	Obesity (>29.9)	outpatient	PNEUMONIA	NO	NO	NFW	3	CDC	NO		does not apply	770	3000	Normal	no data	Normal	Normal	Normal	Normal	Normal	Normal	<96	unilateral alveolar infiltrates	no data	Oseltamivir	150 mg bid	9	YES	regular room	NO	does not apply	not documented	NO	5	4	YES
28	D	55	F	NO	MM	OH	Partial remission	Active	chemo	CHEMO	does not apply	Talidomida + Dexa	2009-06-15	Obesity (>29.9)	outpatient	PNEUMONIA	NO	NO	NFW	6	CDC	NO		does not apply	100	4500	Normal	Normal	Normal	Normal	Normal	Normal	Normal	1,5	<96	bilateral intersticial infiltrates	no data	Oseltamivir	150 mg bid	9	YES	ICU	NO	does not apply	not documented	Hemoptisis Hipokalemia	8	4	YES
29	E	64	F	YES	HD	OH	Complete remission	Under control	chemo	CHEMO	does not apply	no data	2009-05-01	no data	outpatient	URTI	NO	NO	NFW	1	CDC	YES	1	Negative	1669	2553	Normal	2.4	1.5	1.5	Normal	Normal	Normal	Normal	<96	Normal	Normal	Oseltamivir	150 mg bid	11	YES	regular room	NO	does not apply	not documented	NO	1	5	YES
30	E	66	F	YES	MM	OH	Partial remission	Active	chemo	CHEMO	does not apply	Talidomida + dexa	2009-06-13	no data	outpatient	PNEUMONIA	Moraxella catharralis	NO	NFW	1	CDC	YES	1	Negative	349	3191	Normal	Normal	Normal	Normal	Normal	Normal	Normal	2	<96	Right basal pneumonia	not done	Oseltamivir	75 mg bid	11	YES	regular room	NO	does not apply	not documented	NO	7	4	YES
31	E	70	F	NO	CLL	OH	Complete remission	Under control	chemo	CHEMO	does not apply	Rituximab, Fludarabina, Ciclofosfamida	2009-06-13	no data	outpatient	PNEUMONIA	NO	NO	NFW	1	Roche	YES	1	Negative	358	2392	Normal	Normal	Normal	Normal	Normal	Normal	Normal	2	<96	Right basal pneumonia	not done	Oseltamivir	75 mg bid	11	YES	regular room	NO	does not apply	not documented	NO	6	4	YES
32	E	65	F	YES	MM	OH	Partial remission	Active	chemo	CHEMO	does not apply	Talidomida con dexa	2009-06-17	no data	outpatient	PNEUMONIA	NO	NO	NFW	1	CDC	YES	1	Negative	830	3167	1.5	Normal	2	2	Normal	Normal	Normal	Normal	<96	bilateral intersticial infiltrates	bilateral intersticial infiltrates	Oseltamivir	75 mg bid	11	YES	ICU	NO	does not apply	not documented	NO	11	3	YES
33	E	38	F	NO	AML	OH	Relapse	Active	chemo	CHEMO	does not apply	Sin datos	2009-06-20	no data	outpatient	PNEUMONIA	NO	NO	NFW	1	CDC	YES	1	Negative	292	68	1.5	Normal	Normal	Normal	Normal	Normal	Normal	Normal	<96	Right basal pneumonia	unilateral alveolar infiltrates	Oseltamivir	150 mg bid	13	YES	ICU	YES	11	not documented	NO	13	12	NO
34	E	34	M	NO	NHL	OH	Complete remission	Under control	chemo	CHEMO	does not apply	ABVD	2009-06-18	no data	outpatient	PNEUMONIA	NO	NO	NFW	2	Roche	YES	2	Negative	212	190	no data	no data	Normal	Normal	Normal	Normal	Normal	Normal	>96	Right basal pneumonia	not done	Oseltamivir	75 mg bid	11	YES	regular room	NO	does not apply	not documented	NO	5	2	YES
35	F	25	M	NO	ALL	OH	New diagnosis	Active	chemo	CHEMO	does not apply	Dexametasona	2000-01-17	Underweight (<18.5)	outpatient	PNEUMONIA	NO	NO	NFW	45	CDC	YES	45	Influenza A	30	28	3	no data	Normal	Normal	1.5	Normal	Normal	Normal	<96	unilateral alveolar infiltrates	unilateral alveolar infiltrates	Oseltamivir+amantadina	75 mg bid	8	YES	ICU	YES	7	not documented	Shock, renal failure in HD	21	7	YES
36	G	29	M	NO	CML	OH	Complete remission	Under control	SCT	ALLO SCT	NO	BUCY II	2000-07-15	Normal weight (18.5–24.9 )	outpatient	PNEUMONIA	NO	NO	NFW	4	CDC	YES	4	Influenza A	500	10200	no data	no data	Normal	Normal	Normal	Normal	Normal	Normal	<96	bilateral intersticial infiltrates	bilateral intersticial and alveolar infiltrates	Oseltamivir	75 mg bid	1	YES	ICU	YES	1	not documented	Anemia, plaquetopenia, ARDS, hypotension, mixed acidosis	3	no data	NO
37	G	32	M	NO	NHL	OH	Complete remission	Under control	AUTO SCT	AUTO SCT	does not apply	Dexa + Carmustina + Etoposido + Citarabina + Melfalan	2009-05-07	Obesity (>29.9)	IN HOSPITAL	URTI	NO	NO	NFW	0	CDC	YES	0	Influenza A	1311	1676	no data	no data	Normal	normal	Normal	Normal	Normal	Normal	>96	Normal	Normal	NO	does not apply	does not apply	ALREADY INPATIENT	regular room	NO	does not apply	not documented	NO	24	5	YES
38	G	23	F	NO	NHL	OH	Relapse	Active	AUTO SCT	AUTO SCT	does not apply	BEAM	2008-08-15	Normal weight (18.5–24.9 )	outpatient	URTI	NO	NO	NFW	0	CDC	YES	0	Influenza A	640	3056	no data	no data	Normal	Normal	Normal	no data	no data	Normal	>96	bilateral intersticial infiltrates	bilateral intersticial infiltrates	Oseltamivir	75 mg bid	4	YES	regular room	NO	does not apply	not documented	NO	7	4	YES
39	G	22	M	NO	AML	OH	Complete remission	Under control	SCT	ALLO SCT	NO	BUCY II	2009-04-07	Normal weight (18.5–24.9 )	outpatient	URTI	NO	NO	NFW	0	CDC	YES	0	Negative	283	1773	no data	no data	Normal	Normal	Normal	no data	no data	Normal	>96	Normal	not done	Oseltamivir	75 mg bid	10	YES	regular room	NO	does not apply	not documented	NO	8	2	YES
40	G	60	F	NO	MM	OH	Progression	Active	chemo	CHEMO	does not apply	Bortezomib, dexametasona	2009-06-08	Normal weight (18.5–24.9 )	outpatient	PNEUMONIA	NO	NO	NFW	0	CDC	YES	0	Influenza A	33000	65100	no data	no data	no data	no data	no data	no data	no data	no data	>96	bilateral intersticial infiltrates	not done	Oseltamivir	75 mg bid	5	YES	ICU	NO	does not apply	not documented	NO	8	1	YES
41	G	48	F	NO	AML	OH	Complete remission	Under control	AUTO SCT	AUTO SCT	does not apply	BUCY	2009-04-13	Overweight (25–29.9)	outpatient	PNEUMONIA	NO	NO	NFW	0	CDC	YES	0	Influenza A	23700	68800	no data	no data	1.2	1.5	normal	normal	Normal	normal	>96	unilateral intersticial infiltrates	not done	Oseltamivir	75 mg bid	5	YES	ICU	NO	does not apply	not documented	NO	10	2	YES
42	G	20	M	NO	NHL	OH	Complete remission	Under control	chemo	CHEMO	does not apply	R-CHOP	2009-06-10	Overweight (25–29.9)	outpatient	PNEUMONIA	NO	NO	NFW	0	CDC	YES	0	Influenza A	50700	12800	no data	no data	normal	3	no data	no data	no data	no data	>96	unilateral intersticial infiltrates	not done	Oseltamivir	75 mg bid	5	YES	regular room	NO	does not apply	not documented	NO	10	5	YES
43	G	38	F	NO	AML	OH	Complete remission	Under control	chemo	CHEMO	does not apply	Ida-FLAG	2009-06-09	Normal weight (18.5–24.9 )	IN HOSPITAL	URTI	NO	NO	NFW	3	CDC	YES	3	Influenza A	24800	21400	no data	no data	no data	no data	no data	no data	no data	no data	>96	Normal	not done	Oseltamivir	75 mg bid	5	ALREADY INPATIENT	regular room	NO	does not apply	not documented	NO	21	2	no
44	H	64	M	NO	MM	OH	Partial remission	Active	AUTO SCT	AUTO SCT	does not apply	Melfalan+Dexametasona+radioterapia	2009-02-01	no data	outpatient	PNEUMONIA	NO	NO	NFW	1	CDC	YES	1	Negative	600	338	Normal	Normal	Normal	Normal	Normal	1.3	no data	6.1	<96	bilateral intersticial infiltrates	bilateral intersticial infiltrates	Oseltamivir	150 bid	7	YES	ICU	YES	6	Bacteremia GNR (direct exam only)	Brain bleeding, renal failure	7	2	NO
45	H	23	F	NO	ALL post SCT x CML 2008	OH	Relapse	Active	SCT	ALLO SCT	NO	Hiper CVAD	2009-04-01	no data	outpatient	URTI	NO	Parainfluenza 3	NFW	2	CDC	YES	2	Parainfluenza 3	1232	1380	1.5	Normal	Normal	Normal	Normal	Normal	Normal	Normal	>96	Normal	Normal	Oseltamivir	75mg bid	5	YES	regular room	NO	does not apply	not documented	NO	7	1	no data
46	H	65	M	YES	NHL	OH	Refractory	Active	chemo	CHEMO	does not apply	citarabina/ metotrexate	2009-06-24	no data	outpatient	URTI	NO	NO	NFW	0	CDC	YES	0	Influenza A	3948	4220	Normal	no data	Normal	Normal	Normal	Normal	no data	Normal	>96	Normal	Normal	Oseltamivir	75mg bid	7	YES	regular room	NO	does not apply	not documented	NO	11	2	YES
47	H	56	F	YES	HD	OH	Complete remission	Under control	chemo	CHEMO	does not apply	ABVD	2001-07-15	no data	outpatient	PNEUMONIA	Pneumonia by neumococcus	NO	NFW	3	CDC	YES	3	Negative	2100	4898	Normal	no data	Normal	Normal	Normal	Normal	no data	Normal	<96	Normal	bilateral intersticial infiltrates	Oseltamivir	75 mg bid	4	YES	regular room	NO	does not apply	not documented	NO	4	1	YES
48	D	46	M	NO	CA ESOPHAGUS	SOLID TUMOR	En actividad	Activa	RT QT	qt	no aplica	Cisplatino	2008-11-04	Underweight (<18.5)	AMB	Neumonìa	NO	NO	HNF	7	CDC	NO		no aplica	450	10600	Normal	Sin dato	Normal	Normal	3	Normal	Normal	Normal	<96	AU	no realizada	Oseltamivir	75 mg bid	5	SI	Sala	NO	no aplica	No documentadas	Hypocalcemia, Hipokalemia	8	3	YES
49	D	76	F	NO	CA CAVUM	SOLID TUMOR	Remision completa	Controlada	RT QT CX	Qt	no aplica	Cisplatino 5FU	2002-12-01	Overweight (25–29.9)	AMB	Neumonia	SI neumonia x Neumococo	NO	HNF	8	CDC	NO		no aplica	350	3740	sin dato	Sin dato	5	2	2	sin dato	1.5	7	<96	AIB	no realizada	Oseltamivir	75 mg bid	5	SI	UTI	SI	7	No documentadas	Septic shock, respiratory failure, renal failure, DIC,death	10	3	NO
50	D	63	M	YES	CA STOMACH	SOLID TUMOR	En actividad	Activa	QT	Qt	no aplica	Capecitabine	2009-06-23	Overweight (25–29.9)	AMB	Neumonìa	SI neumonia x Neumococo	NO	HNF	4	CDC	NO		no aplica	460	600	sin dato	Sin dato	1.5	2	2	Normal	Normal	2	<96	AIB	no realizada	Oseltamivir	150 mg bid	9	SI	Sala	NO	no aplica	No documentadas	Insuficiencia respiratoria,IRA	7	0	YES
51	D	51	M	NO	CA LARYNX	SOLID TUMOR	Remision completa	Controlada	QT RT	Qt	no aplica	Cisplatino 5FU	2005-10-01	Obesity (>29.9)	AMB	Neumonìa	NO	NO	HNF	1	CDC	NO		no aplica	600	2400	2	Sin dato	2	1.5	Normal	Normal	Normal	Normal	<96	IB	no realizada	Oseltamivir	150 mg bid	7	SI	Sala	NO	no aplica	No documentadas	edema, hipokalemia	5	1	YES
52	D	41	F	NO	CA OVARY	SOLID TUMOR	En actividad	Activa	QT CX	Qt	no aplica	Paclitaxel	2009-04-20	sin datos	AMB	Neumonìa	NO	NO	HNF	4	CDC	NO		no aplica	1300	11700	2	Sin dato	Normal	Normal	Normal	Normal	Normal	Normal	<96	IB	no realizada	Oseltamivir	75 mg bid	1	SI	UTI	SI	1	No documentadas	respiratory failure, death	3	3	NO
53	D	37	F	NO	CA BREAST	SOLID TUMOR	En actividad	Activa	QT RT CX	Qt	no aplica	Capecitabine lapatinib	2009-06-11	Obesity (>29.9)	AMB	Neumonìa	SI bacteriemia Streptocococ beta hemolítico C	NO	HNF	3	CDC	NO		no aplica	720	11340	Normal	Sin dato	Normal	Normal	Normal	Normal	Normal	1.5	>96	AU	no realizada	Oseltamivir	75 mg bid	5	SI	Sala	NO	no aplica	No documentadas	NO	17	2	YES
54	I	17	F	NO	PNET (PRIMARY NEUROECTODERMAL TUMOR)	SOLID TUMOR	En actividad	Activa	QT RT	Qt	no aplica	vincristina + ciclofosfamida + dexametasona	2009-06-14	Overweight (25–29.9)	AMB	Neumonìa	NO	NO	HNF	1	Roche	SI	1	Negativo	sin datos	410	sin dato	Sin dato	sin dato	sin dato	sin dato	sin dato	sin dato	Normal	>96	AU	AU	Oseltamivir	75 mg bid	10	SI	Sala	NO	no aplica	SI neumonía SAMR	NO	7	3	YES
55	J	20	F	NO	CA OVARY	SOLID TUMOR	En actividad	Activa	QT	Qt	no aplica	bleomicina etoposido y cisplatino	2009-06-29	sin datos	INTERNADO	ITRS	NO	NO	HNF	2	Roche	SI	2	Negativo	2100	3100	Normal	Sin dato	Normal	Normal	Normal	Normal	Normal	Normal	>96	Normal	no realizada	Oseltamivir	75 mg bid	6	YA ESTABA INTERNADO	sala	NO	no aplica	No documentadas	NO	3	0	YES
56	J	49	F	NO	CA CERVIX	SOLID TUMOR	En actividad	Activa	QT RT	Qt	no aplica	carboplatino, paclitaxel	2009-06-15	sin datos	INTERNADO	Neumonìa	NO	NO	HNF	2	Roche	SI	2	Negativo	1500	28000	Normal	Sin dato	Normal	Normal	Normal	Normal	Normal	Normal	<96	IB	no realizada	Oseltamivir	75 mg bid	6	YA ESTABA INTERNADO	Sala	NO	no aplica	No documentadas	pneumonia plus underlying disease progression	31	1	NO
57	K	66	M	YES	CA LUNG	SOLID TUMOR	sin datos	sin datos	QT	Qt	no aplica	Paclitaxel	sin datos	sin datos	AMB	Neumonìa	NO	NO	HNF	7	Roche	NO		no aplica	1000	8000	sin dato	Sin dato	Normal	Normal	sin dato	sin dato	sin dato	sin dato	<96	IB	no realizada	Oseltamivir	150 mg bid	9	SI	Sala	NO	no aplica	No documentadas	NO	17	no data	YES
58	A	77	M	NO	CA RECTUM	SOLID TUMOR	En actividad	Activa	CX QT RT	Qt	no aplica	Cisplatino 5FU	2008-10-09	sin datos	INTERNADO	Neumonìa	NO	NO	HNF	0	Roche	SI	-1	Negativo	1000	7000	sin dato	Sin dato	Normal	Normal	Normal	Normal	Normal	Normal	>96	AU	AU	Oseltamivir	75 mg bid	10	YA ESTABA INTERNADO	Sala	NO	no aplica	No documentadas	NO	44	2	YES
59	L	81	M	YES	CA COLON	SOLID TUMOR	sin datos	sin datos	sin tto	sin tto	no aplica	no aplicable	no aplicable	sin datos	AMB	Neumonìa	NO	NO	HNF	0	CDC	NO		no aplica	80	830	2	Sin dato	Normal	Normal	Normal	Normal	Normal	1.5	>96	AU	no realizada	Oseltamivir	75 mg bid	4	SI	Sala	NO	no aplica	No documentadas	NO	6	2	YES
60	H	73	F	YES	CA BLADDER	SOLID TUMOR	Remision completa	Controlada	QT	qt	no aplica	Paclitaxel	2008-06-30	sin datos	AMB	Neumonìa	NO	NO	HNF	4	CDC	SI	4	Negativo	1820	5786	2	Sin dato	Normal	Normal	Normal	Normal	Normal	Normal	<96	IB	no realizada	Oseltamivir	75 mg bid	3	SI	Sala	NO	no aplica	No documentadas	NO	10	1	YES
61	H	45	F	NO	CA OVARY	SOLID TUMOR	Remision completa	Controlada	QT	qt	no aplica	ciclofosfamida y cisplatina	2004-06-26	sin datos	AMB	Neumonìa	NO	Influenza B	HNF	2	CDC	SI	2	influenza B	3070	6871	2	Sin dato	Normal	Normal	Normal	Normal	Normal	Normal	<96	IB	IB	Oseltamivir	75 mg bid	6	SI	Sala	NO	no aplica	No documentadas	NO	7	2	YES
62	H	39	F	NO	CA BREAST	SOLID TUMOR	En actividad	Activa	QT	qt	no aplica	ciclofosfamida doxorubicina	2009-06-26	sin datos	AMB	Neumonìa	NO	NO	HNF	1	CDC	SI	1	Negativo	1325	1325	Normal	Sin dato	Normal	Normal	Normal	Normal	Normal	Normal	>96	Normal	IU	Oseltamivir	75 mg bid	7	SI	Sala	NO	no aplica	No documentadas	NO	7	1	YES
63	H	62	M	NO	CA GALLBLADDER	SOLID TUMOR	En actividad	Activa	QT	qt	no aplica	Gemcitabine	2009-06-25	sin datos	AMB	Neumonìa	NO	NO	HNF	2	CDC	SI	2	Negativo	3640	3640	Normal	Sin dato	Normal	Normal	Normal	Normal	Normal	6.3	>96	IB	no realizada	Oseltamivir	75 mg qud	6	SI	Sala	NO	no aplica	No documentadas	NO	6	2	YES
64	H	59	F	NO	CA OVARY	SOLID TUMOR	En actividad	Activa	QT	qt	no aplica	Gemcitabine	2009-06-29	sin datos	AMB	ITRS	NO	NO	HNF	2	CDC	SI	2	Negativo	978	1380	sin dato	Sin dato	Normal	Normal	Normal	Normal	Normal	Normal	>96	Normal	no realizada	Oseltamivir	75 mg bid	6	SI	Sala	NO	no aplica	No documentadas	NO	9	1	YES
65	A	44	M	NO	CA KIDNEY	SOLID TUMOR	Remision completa	Controlada	CX	cirugia	no aplica	no aplicable	no aplicable	sin datos	AMB	Neumonìa	NO	NO	HNF	5	Roche	SI	1	Negativo	1800	11700	sin dato	Sin dato	Normal	Normal	Normal	Normal	Normal	1.5	>96	AB	AIB	Oseltamivir	75 mg bid	10	SI	Sala	NO	no aplica	No documentadas	NO	4	2	YES
[truncated: 8 more columns]
